# Supplementary material for: Analysis Strategy for Identifying the O-Linked Glycan Profile and O-glycosylation Sites on Recombinant Human Follicle Stimulating Hormone-C-terminal Peptide (rhFSH-CTP)
Source: Molecules. 2025 May 13;30(10):2141. doi: 10.3390/molecules30102141 (PMC12114138; doi:10.3390/molecules30102141)
Supplement: Supplementary file 1 [file molecules-30-02141-s001.zip]

Archive with 1 entries (1 files):
- molecules-3612074-supplementary.pdf
